# Supplementary material for: Probing correlated states with plasmons
Source: Sci Adv. 2023 Apr 26;9(17):eadg3262. doi: 10.1126/sciadv.adg3262 (PMC12488045; doi:10.1126/sciadv.adg3262)
Supplement: Supplementary file 2 — Movies S1 to S3 [file sciadv.adg3262_movies_s1_to_s3.zip]

Archive with 3 entries (3 files):
- adg3262_Movie_S1.mp4
- adg3262_Movie_S2.mp4
- adg3262_Movie_S3.mp4
